# Supplementary material for: Resistance to BRAF inhibition explored through single circulating tumour cell molecular profiling in BRAF-mutant non-small-cell lung cancer
Source: Br J Cancer. 2024 Jan 4;130(4):682–93. doi: 10.1038/s41416-023-02535-0 (PMC10876548; doi:10.1038/s41416-023-02535-0)
Supplement: Supplementary file 7 — Supplementary Table 5 [file 41416_2023_2535_MOESM7_ESM.xlsx]

## Sheet: Driver alterations
Oncogenic pathway	nGene per pathway	Gene	CNA role	CNA status	SNV Driver	SNV Not Driver	Driver alteration shared by nSample	Driver alteration shared by n%Sample	Driver alteration shared by nCTC sample	Driver alteration shared by nCt DNA sample	Driver alteration shared by nBiopsy sample	Driver alteration shared by nPatient
RTK/RAS/PI3K	39	EGFR	Act	gain	YES		15	23.4375	14	0	1	4
RTK/RAS/PI3K	39	RALGDS	Act	gain			14	24.5614	13	0	1	6
RTK/RAS/PI3K	39	ALK	Act	gain	YES		12	18.75	11	0	1	4
RTK/RAS/PI3K	39	FGFR4	Act	gain			13	22.807	11	0	2	5
RTK/RAS/PI3K	39	PIK3C2B	Act	gain			12	21.0526	11	0	1	5
RTK/RAS/PI3K	39	TFEB	Act	gain			11	19.2982	10	0	1	5
RTK/RAS/PI3K	39	AKT1	Act	gain	YES	YES	10	15.625	9	0	1	4
RTK/RAS/PI3K	39	BRAF	Act	gain	YES		18	28.125	9	5	4	6
RTK/RAS/PI3K	39	CREB3L2	Act	gain			11	19.2982	9	0	2	4
RTK/RAS/PI3K	39	FGFR1	Act	gain		YES	9	15.7895	9	0	0	5
RTK/RAS/PI3K	39	JUN	Act	gain			10	17.5439	9	0	1	5
RTK/RAS/PI3K	39	KRAS	Act	gain	YES	YES	11	17.1875	9	1	1	4
RTK/RAS/PI3K	39	LIFR	Act	gain			10	17.5439	9	0	1	5
RTK/RAS/PI3K	39	MET	Act	gain		YES	11	19.2982	9	0	2	4
RTK/RAS/PI3K	39	NTRK1	Act	gain			10	17.5439	9	0	1	5
RTK/RAS/PI3K	39	PPP2R5C	Act	gain			9	15.7895	8	0	1	4
RTK/RAS/PI3K	39	RAF1	Act	gain			8	14.0351	8	0	0	5
RTK/RAS/PI3K	39	STK11	LoF	loss	YES		10	15.625	8	1	1	2
RTK/RAS/PI3K	39	NF1	LoF	loss			7	12.2807	7	0	0	5
RTK/RAS/PI3K	39	ERBB3	Act	gain			6	10.5263	6	0	0	3
RTK/RAS/PI3K	39	FGFR2	Act	gain			6	10.5263	6	0	0	5
RTK/RAS/PI3K	39	MAP2K4	LoF	loss			7	12.2807	6	0	1	3
RTK/RAS/PI3K	39	NFE2L2	Act	gain			6	10.5263	6	0	0	3
RTK/RAS/PI3K	39	FGFR3	Act	gain			5	8.77193	5	0	0	3
RTK/RAS/PI3K	39	KIT	Act	gain			5	8.77193	5	0	0	4
RTK/RAS/PI3K	39	PDGFRA	Act	gain		YES	5	8.77193	5	0	0	4
RTK/RAS/PI3K	39	TSC1	LoF	loss			6	10.5263	5	0	1	4
RTK/RAS/PI3K	39	AKT2	Act	gain			4	7.01754	4	0	0	3
RTK/RAS/PI3K	39	ERBB2	Act	gain			4	7.01754	4	0	0	2
RTK/RAS/PI3K	39	MAP4K1	Act	gain			4	7.01754	4	0	0	3
RTK/RAS/PI3K	39	NF2	LoF	loss			4	7.01754	3	0	1	3
RTK/RAS/PI3K	39	NRAS			YES		4	6.25	3	0	1	2
RTK/RAS/PI3K	39	PIK3CA	Act	gain	YES		4	6.25	3	0	1	2
RTK/RAS/PI3K	39	PIK3R1	LoF	loss			3	5.26316	3	0	0	1
RTK/RAS/PI3K	39	TSC2	LoF	loss			3	5.26316	3	0	0	2
RTK/RAS/PI3K	39	PTPN11			YES		2	3.125	2	0	0	1
RTK/RAS/PI3K	39	CSF1R			YES		1	1.5625	1	0	0	1
RTK/RAS/PI3K	39	KDR			YES	YES	1	1.5625	1	0	0	1
RTK/RAS/PI3K	39	PTEN	LoF	loss			1	1.75439	1	0	0	1
Cell cycle	24	TERT	Act	gain			17	29.8246	16	0	1	5
Cell cycle	24	BCL11B	Act	gain			15	26.3158	13	0	2	6
Cell cycle	24	CCND2	Act	gain			14	24.5614	13	0	1	5
Cell cycle	24	TCEA1	Act	gain			13	22.807	13	0	0	5
Cell cycle	24	CCND1	Act	gain			13	22.807	12	0	1	4
Cell cycle	24	SEPT9	Act	gain			13	22.807	11	0	2	5
Cell cycle	24	CCND3	Act	gain			11	19.2982	10	0	1	5
Cell cycle	24	CDK6	Act	gain			11	19.2982	9	0	2	4
Cell cycle	24	HOOK3	Act	gain			9	15.7895	9	0	0	5
Cell cycle	24	BCL11A	Act	gain			9	15.7895	8	0	1	4
Cell cycle	24	PRCC	Act	gain			9	15.7895	8	0	1	5
Cell cycle	24	PRDM1	LoF	loss			10	17.5439	7	0	3	5
Cell cycle	24	CDK4	Act	gain			6	10.5263	6	0	0	3
Cell cycle	24	CDKN2A	LoF	loss			7	12.2807	6	0	1	5
Cell cycle	24	CREB3L1	Act	gain			7	12.2807	6	0	1	4
Cell cycle	24	BCL9	Act	gain			5	8.77193	5	0	0	4
Cell cycle	24	CDKN2B	LoF	loss			7	12.2807	5	0	2	4
Cell cycle	24	CDKN1A	LoF	loss			4	7.01754	4	0	0	3
Cell cycle	24	KIF5B	Act	gain			4	7.01754	4	0	0	2
Cell cycle	24	RB1	LoF	loss			5	8.77193	4	0	1	2
Cell cycle	24	WT1	LoF	loss			4	7.01754	4	0	0	3
Cell cycle	24	CDKN2C	LoF	loss			3	5.26316	3	0	0	3
Cell cycle	24	APC	LoF	loss			2	3.50877	2	0	0	1
Cell cycle	24	CDKN1B	LoF	loss			2	3.50877	2	0	0	2
Chromatin organization	13	KDM6A	LoF	loss			17	29.8246	16	0	1	6
Chromatin organization	13	SMARCA4	LoF	loss			16	28.0702	15	0	1	5
Chromatin organization	13	CHD6	Act	gain			13	22.807	13	0	0	7
Chromatin organization	13	H3F3A	Act	gain			13	22.807	12	0	1	5
Chromatin organization	13	NSD1	Act	gain			13	22.807	11	0	2	5
Chromatin organization	13	PBRM1	LoF	loss			12	21.0526	10	0	2	5
Chromatin organization	13	SETD2	LoF	loss			12	21.0526	9	0	3	5
Chromatin organization	13	WHSC1L1	Act	gain			9	15.7895	9	0	0	5
Chromatin organization	13	BCL7A	Act	gain			5	8.77193	5	0	0	4
Chromatin organization	13	KDM5A	Act	gain			5	8.77193	5	0	0	4
Chromatin organization	13	SETDB1	Act	gain			5	8.77193	5	0	0	4
Chromatin organization	13	MEN1	LoF	loss			4	7.01754	4	0	0	3
Chromatin organization	13	SMARCB1	LoF	loss		YES	3	5.26316	2	0	1	2
DNA repair	21	ATRX	LoF	loss			17	29.8246	16	0	1	5
DNA repair	21	MDM4	Act	gain			12	21.0526	11	0	1	5
DNA repair	21	BAP1	LoF	loss			12	21.0526	10	0	2	5
DNA repair	21	BRD3	Act	gain			8	14.0351	8	0	0	5
DNA repair	21	MDM2	Act	gain			7	12.2807	7	0	0	4
DNA repair	21	ERCC2	LoF	loss			5	8.77193	5	0	0	2
DNA repair	21	MLH1	LoF	loss			6	10.5263	5	0	1	2
DNA repair	21	ARID1A	LoF	loss			4	7.01754	4	0	0	3
DNA repair	21	ATM	LoF	loss		YES	4	7.01754	4	0	0	3
DNA repair	21	ATR	LoF	loss			4	7.01754	4	0	0	3
DNA repair	21	CDK12	LoF	gain			4	7.01754	4	0	0	2
DNA repair	21	FANCA	LoF	loss			4	7.01754	4	0	0	2
DNA repair	21	FANCC	LoF	loss			5	8.77193	4	0	1	4
DNA repair	21	PALB2	LoF	loss			4	7.01754	4	0	0	4
DNA repair	21	ABL1	Act	gain	YES		3	4.6875	3	0	0	2
DNA repair	21	ARID2	LoF	loss			3	5.26316	3	0	0	3
DNA repair	21	BRCA1	LoF	loss			4	7.01754	3	0	1	2
DNA repair	21	BRCA2	LoF	loss			3	5.26316	3	0	0	2
DNA repair	21	CHEK2	LoF	loss			4	7.01754	3	0	1	3
DNA repair	21	MSH3	LoF	loss			3	5.26316	3	0	0	2
DNA repair	21	FANCD2	LoF	loss			2	3.50877	2	0	0	1
Signal transduction	9	ARHGEF12	Act	gain			13	22.807	13	0	0	6
Signal transduction	9	CBL	Act	gain			12	21.0526	12	0	0	5
Signal transduction	9	GNAS	Act	gain			13	22.807	12	0	1	6
Signal transduction	9	HSPA8	Act	gain			12	21.0526	12	0	0	6
Signal transduction	9	HSP90AB1	Act	gain			9	15.7895	8	0	1	5
Signal transduction	9	SMAD3	LoF	loss			8	14.0351	8	0	0	3
Signal transduction	9	SMAD4	LoF	loss			7	12.2807	6	0	1	4
Signal transduction	9	EWSR1	Act	gain			5	8.77193	5	0	0	3
Signal transduction	9	BCL3	Act	gain			4	7.01754	4	0	0	3
Apoptosis	8	TP53	LoF	loss	YES		20	31.25	14	4	2	6
Apoptosis	8	NDRG1	Act	gain			14	24.5614	12	0	2	5
Apoptosis	8	ZNF292	LoF	loss			9	15.7895	7	0	2	5
Apoptosis	8	TP53BP1	LoF	loss			8	14.0351	6	0	2	3
Apoptosis	8	BCL6	Act	gain			5	8.77193	4	0	1	3
Apoptosis	8	BCL2	Act	gain			2	3.50877	2	0	0	2
Apoptosis	8	VHL	LoF	loss			2	3.50877	2	0	0	1
Apoptosis	8	SET	Act	gain			1	1.75439	1	0	0	1
Immune response	7	BIRC3	Act	gain and loss			16	28.0702	15	0	1	5
Immune response	7	CANT1	Act	gain			13	22.807	11	0	2	5
Immune response	7	RNF213	Act	gain			13	22.807	11	0	2	5
Immune response	7	B2M	LoF	loss			7	12.2807	7	0	0	3
Immune response	7	PAX5	Act	loss			8	14.0351	7	0	1	5
Immune response	7	TNFAIP3	LoF	loss			10	17.5439	7	0	3	5
Immune response	7	CAT	Act	gain			6	10.5263	5	0	1	5
Metabolism	7	CHCHD7	Act	gain			14	24.5614	14	0	0	5
Metabolism	7	COX6C	Act	gain			14	24.5614	14	0	0	5
Metabolism	7	NCOA2	Act	gain			13	22.807	13	0	0	5
Metabolism	7	PPARG	Act	gain			9	15.7895	9	0	0	6
Metabolism	7	TRERF1	Act	gain			10	17.5439	9	0	1	5
Metabolism	7	IDH2	Act	gain		YES	8	14.0351	8	0	0	4
Metabolism	7	IDH1			YES		1	1.5625	0	1	0	1
Development	5	PLAG1	Act	gain			14	24.5614	14	0	0	5
Development	5	SOX17	Act	gain			13	22.807	13	0	0	5
Development	5	ZFHX3	LoF	loss			12	21.0526	11	0	1	5
Development	5	MITF	Act	gain			7	12.2807	7	0	0	5
Development	5	PLXNA1	Act	gain			7	12.2807	7	0	0	5
MYC	4	MYC	Act	gain			17	29.8246	15	0	2	5
MYC	4	MYCN	Act	gain			12	21.0526	11	0	1	6
MYC	4	MGA	LoF	loss			9	15.7895	7	0	2	4
MYC	4	CSDE1	LoF	loss			1	1.75439	1	0	0	1
Cell adhesion	3	EPHA2	LoF	gain			12	21.0526	8	0	4	6
Cell adhesion	3	MACF1	Act	gain			7	12.2807	7	0	0	5
Cell adhesion	3	STARD13	Act	gain			6	10.5263	6	0	0	5
RNA translation	1	U2AF1			YES		2	3.125	0	2	0	2
